# Supplementary material for: Exploring gut microbiota and its predicted functions in pulmonary tuberculosis: A multi-regional study using public 16S datasets
Source: PLoS One. 2025 Nov 13;20(11):e0336337. doi: 10.1371/journal.pone.0336337 (PMC12614512; doi:10.1371/journal.pone.0336337)
Supplement: Supporting information Files 2 — (XLSX) [file pone.0336337.s002.xlsx]

## Sheet: Supplementary table 1
		Supplementary table 1: Descriptions of the predicted abundant metabolic pathways in Indian population (HHC Vs. TB)
MetaCyc Pathway ID	Abundant in group	Details	Synonyms	Primary-Products
PWY-5507	TB	adenosylcobalamin biosynthesis I (anaerobic)	adenosylcobalamin biosynthesis I (early cobalt insertion) // vitamin B12 biosynthesis	adenosylcobalamin
P381-PWY	TB	adenosylcobalamin biosynthesis II (aerobic)	adenosylcobalamin biosynthesis II (late cobalt incorporation) // vitamin B12 biosynthesis	adenosylcobalamin
PWY-7376	TB	cob(II)yrinate <i>a,c</i>-diamide biosynthesis II (late cobalt incorporation)
PWY-7431	HHC	aromatic biogenic amine degradation (bacteria)		(3,4-dihydroxyphenyl)acetate
PWY-6876	HHC	isopropanol biosynthesis (engineered)
PWY-6263	HHC	superpathway of menaquinol-8 biosynthesis II	vitamin K2 biosynthesis II // superpathway of menaquinone-8 biosynthesis II
PWY-6944	TB	androstenedione degradation I (aerobic)		succinyl-CoA // 5-carboxy-2-methyl-3-oxopentanoyl-CoA // 7-carboxy-4-methyl-5-oxoheptanoyl-CoA // acetyl-CoA // (3a<i>S</i>,4<i>S</i>,5<i>R</i>,7a<i>S</i>)-5-hydroxy-7a-methyl-1-oxo-octahydro-1<i>H</i>-indene-4-carboxyl-CoA // propanoyl-CoA // 1-propanal // pyruvate
PWY-7371	HHC	5,8-dihydroxy-2-naphthoate biosynthesis II	modified futalosine pathway // 1,4-dihydroxy-6-naphthoate biosynthesis II
DHGLUCONATE-PYR-CAT-PWY	TB	glucose degradation (oxidative)	2-dehydro-D-gluconate pyruvate catabolism // 2-dehydro-D-gluconate pyruvate degradation // 2-dehydro-D-gluconate degradation	D-gluconate 6-phosphate
1CMET2-PWY	TB	folate transformations III (<i>E. coli</i>)	N10-formyl-THF biosynthesis // N10-formyl-tetrahydrofolate biosynthesis	a 7,8-dihydrofolate // a 5-methyltetrahydrofolate // a 5,10-methylenetetrahydrofolate // a (6<i>S</i>)-5-formyltetrahydrofolate // a 5,10-methenyltetrahydrofolate // an <i>N</i><sup>10</sup>-formyltetrahydrofolate
POLYAMINSYN3-PWY	TB	superpathway of polyamine biosynthesis II	polyamn
PWY-4722	HHC	creatinine degradation II		glycine
		The details of predicted bacterial metabolic pathways between HHC & TB in Indian Population. HHC: Healthy households contacts; TB: PTB patients before initiation of antitubercular therapy

## Sheet: Supplementary table 2
		Supplementary table 2: Descriptions of the predicted abundant metabolic pathways in Indian population (HHC Vs. TBM)
MetaCyc Pathway ID	Abundant in group	Details	Synonyms	Primary-Products
1CMET2-PWY	TBM	folate transformations III (<i>E. coli</i>)	N10-formyl-THF biosynthesis // N10-formyl-tetrahydrofolate biosynthesis	a 7,8-dihydrofolate // a 5-methyltetrahydrofolate // a 5,10-methylenetetrahydrofolate // a (6<i>S</i>)-5-formyltetrahydrofolate // a 5,10-methenyltetrahydrofolate // an <i>N</i><sup>10</sup>-formyltetrahydrofolate
PWY-6263	HHC	superpathway of menaquinol-8 biosynthesis II	vitamin K2 biosynthesis II // superpathway of menaquinone-8 biosynthesis II
PWY-7371	HHC	5,8-dihydroxy-2-naphthoate biosynthesis II	modified futalosine pathway // 1,4-dihydroxy-6-naphthoate biosynthesis II
PWY-6876	HHC	isopropanol biosynthesis (engineered)
COBALSYN-PWY	TBM	superpathway of adenosylcobalamin salvage from cobinamide I		adenosylcobalamin
POLYAMINSYN3-PWY	TBM	superpathway of polyamine biosynthesis II	polyamn
GLUCUROCAT-PWY	TBM	superpathway of &beta;-D-glucuronosides degradation	D-glucuronate catabolism // D-glucuronate degradation // glucuronic acid degradation // glucuronate degradation // beta-D-glucuronide degradation
PWY-6269	TBM	superpathway of adenosylcobalamin salvage from cobinamide II		adenosylcobalamin
ARG+POLYAMINE-SYN	TBM	superpathway of arginine and polyamine biosynthesis
GLUCARGALACTSUPER-PWY	TBM	superpathway of D-glucarate and D-galactarate degradation	D-glucarate and D-galactarate catabolism super-pathway // aldarate catabolism
GALACTARDEG-PWY	TBM	D-galactarate degradation I	D-galactarate catabolism	2-phospho-D-glycerate
P441-PWY	TBM	superpathway of <i>N</i>-acetylneuraminate degradation	N-acetylneuraminate catabolism // sialic acid degradation
PWY-5509	TBM	adenosylcobalamin biosynthesis from adenosylcobinamide-GDP I		adenosylcobalamin
P124-PWY	TBM	Bifidobacterium shunt	Bifidum fermentation // Bifidum pathway // fructose 6-phosphate pathway // Bifidum shunt // glucose fermentation to lactate (Bifidobacteria) // glucose fermentation to lactic acid (Bifidobacteria)	(<i>S</i>)-lactate // acetyl phosphate // acetate
P122-PWY	TBM	heterolactic fermentation	lactate heterofermentation // glucose fermentation to lactate // phosphoketolase pathway // lactic acid heterofermentation // glucose fermentation to lactic acid	CO<SUB>2</SUB> // ethanol // (<i>R</i>)-lactate // (<i>S</i>)-lactate
PWY-7013	TBM	(<i>S</i>)-propane-1,2-diol degradation	propylene glycol degradation // L-1,2-propanediol degradation	propanoate // propan-1-ol
P163-PWY	TBM	L-lysine fermentation to acetate and butanoate	3-keto-5-aminohexanoate pathway // L-lysine fermentation to acetate and butyrate // L-lysine fermentation to acetic acid and butanoic acid	acetate // butanoate // ammonium
GLUCARDEG-PWY	TBM	<i>D</i>-glucarate degradation I	D-glucarate catabolism	2-phospho-D-glycerate // pyruvate // tartronate semialdehyde
		The details of predicted bacterial metabolic pathways between HHC & TBM in Indian Population. HHC: Healthy households contacts; TBM: PTB patients at one month of antitubercular therapy

## Sheet: Supplementary table 3
		Supplementary table 3: Descriptions of the predicted abundant metabolic pathways in Indian population (HHC Vs. TBW)
MetaCyc Pathway ID	Abundant in group	Details	Synonyms	Primary-Products
1CMET2-PWY	TBW	folate transformations III (<i>E. coli</i>)	N10-formyl-THF biosynthesis // N10-formyl-tetrahydrofolate biosynthesis	a 7,8-dihydrofolate // a 5-methyltetrahydrofolate // a 5,10-methylenetetrahydrofolate // a (6<i>S</i>)-5-formyltetrahydrofolate // a 5,10-methenyltetrahydrofolate // an <i>N</i><sup>10</sup>-formyltetrahydrofolate
FERMENTATION-PWY	TBW	mixed acid fermentation	fermentation	(<i>R</i>)-lactate // H<SUB>2</SUB> // CO<SUB>2</SUB> // ethanol // acetate // succinate // 2-oxoglutarate
ANAEROFRUCAT-PWY	TBW	homolactic fermentation	anaerobic fructose catabolism // anaerobic fructose degradation // fructose fermentation to lactate // fructose fermentation to lactic acid
GLYCOLYSIS	TBW
PWY-6263	HHC	superpathway of menaquinol-8 biosynthesis II	vitamin K2 biosynthesis II // superpathway of menaquinone-8 biosynthesis II
PWY-2941	TBW	L-lysine biosynthesis II		L-lysine
PWY-7371	HHC	5,8-dihydroxy-2-naphthoate biosynthesis II	modified futalosine pathway // 1,4-dihydroxy-6-naphthoate biosynthesis II
COBALSYN-PWY	TBW	superpathway of adenosylcobalamin salvage from cobinamide I		adenosylcobalamin
GLYCOLYSIS-E-D	TBW	superpathway of glycolysis and the Entner-Doudoroff pathway
PWY-5484	TBW	glycolysis II (from fructose 6-phosphate)		pyruvate
P122-PWY	TBW	heterolactic fermentation	lactate heterofermentation // glucose fermentation to lactate // phosphoketolase pathway // lactic acid heterofermentation // glucose fermentation to lactic acid	CO<SUB>2</SUB> // ethanol // (<i>R</i>)-lactate // (<i>S</i>)-lactate
PWY-6269	TBW	superpathway of adenosylcobalamin salvage from cobinamide II		adenosylcobalamin
GALACT-GLUCUROCAT-PWY	TBW	superpathway of hexuronide and hexuronate degradation	galacturonate and glucuronate catabolism // superpathway of galacturonate and glucuronate degradation
PWY-7328	TBW	superpathway of UDP-glucose-derived O-antigen building blocks biosynthesis
GLYCOCAT-PWY	TBW	glycogen degradation I	glycogen catabolism I	D-glucopyranose 6-phosphate
RUMP-PWY	TBW	formaldehyde oxidation I	dissimilatory RUMP cycle
GALACTUROCAT-PWY	TBW	D-galacturonate degradation I	D-galacturonate catabolism // D-galacturonate degradation	D-glyceraldehyde 3-phosphate // pyruvate
PWY-5509	TBW	adenosylcobalamin biosynthesis from adenosylcobinamide-GDP I		adenosylcobalamin
PENTOSE-P-PWY	TBW	pentose phosphate pathway	pentose shunt // hexose monophosphate shunt // phosphogluconate pathway // superpathway of oxidative and non-oxidative branches of pentose phosphate pathway // HMP shunt
PWY-7315	TBW	dTDP-<i>N</i>-acetylthomosamine biosynthesis	dTDP-4-acetamido-alpha-D-fucose biosynthesis // dTDP-4-acetamido-4,6-dideoxy-alpha-D-galactose biosynthesis	dTDP-4-acetamido-&alpha;-D-fucose
RHAMCAT-PWY	TBW	L-rhamnose degradation I	rhamnose catabolism // rhamnose degradation	(<i>S</i>)-lactaldehyde // glycerone phosphate
P42-PWY	HHC	incomplete reductive TCA cycle	citric acid cycle variant // tricarboxylic acid cycle variant // TCA cycle variation I // incomplete reductive tricarboxylic acid cycle	2-oxoglutarate
P441-PWY	TBW	superpathway of <i>N</i>-acetylneuraminate degradation	N-acetylneuraminate catabolism // sialic acid degradation
PWY-6507	TBW	4-deoxy-L-<i>threo</i>-hex-4-enopyranuronate degradation	5-dehydro-4-deoxy-D-glucuronate degradation	D-glyceraldehyde 3-phosphate // pyruvate
PWY-7392	TBW	taxadiene biosynthesis (engineered)
PWY-1861	TBW	formaldehyde assimilation II (assimilatory RuMP Cycle)	ribulose monophosphate cycle // formaldehyde assimilation // assimilatory RuMP pathway	glycerone phosphate
FUC-RHAMCAT-PWY	TBW	superpathway of fucose and rhamnose degradation	fucose and rhamnose catabolism
	The details of predicted bacterial metabolic pathways between HHC & TBW in Indian Population. HHC: Healthy households contacts; TBW: PTB patients at one week of antitubercular therapy

## Sheet: Supplementary table 4
		Supplementary table 4: Descriptions of the predicted abundant metabolic pathways in Indian population (TB Vs. TBM)
MetaCyc Pathway ID	Abundant in group	Details	Synonyms	Primary-Products
PWY-6944	TB	androstenedione degradation I (aerobic)		succinyl-CoA // 5-carboxy-2-methyl-3-oxopentanoyl-CoA // 7-carboxy-4-methyl-5-oxoheptanoyl-CoA // acetyl-CoA // (3a<i>S</i>,4<i>S</i>,5<i>R</i>,7a<i>S</i>)-5-hydroxy-7a-methyl-1-oxo-octahydro-1<i>H</i>-indene-4-carboxyl-CoA // propanoyl-CoA // 1-propanal // pyruvate
		The details of predicted bacterial metabolic pathways between TB & TBM in Indian Population. TB: PTB patients before initiation of antitubercular therapy; TBM: PTB patients at one month of antitubercular therapy

## Sheet: Supplementary table 5
		Supplementary table 5: Descriptions of the predicted abundant metabolic pathways in Indian population (TBM Vs. TBW)
MetaCyc Pathway ID	Abundant in group	Details	Synonyms	Primary-Products
PWY-7209	TBW	superpathway of pyrimidine ribonucleosides degradation
	The details of predicted bacterial metabolic pathways between TBM & TBW in Indian Population. TBW: PTB patients at one week of antitubercular therapy; TBM: PTB patients at one month of antitubercular therapy
