# Supplementary material for: Exploring gut microbiota and its predicted functions in pulmonary tuberculosis: A multi-regional study using public 16S datasets
Source: PLoS One. 2025 Nov 13;20(11):e0336337. doi: 10.1371/journal.pone.0336337 (PMC12614512; doi:10.1371/journal.pone.0336337)
Supplement: Supporting information Files 3 — (XLSX) [file pone.0336337.s003.xlsx]

## Sheet: Supplementary table 6
		Supplementary table 6: Descriptions of the predicted abundant metabolic pathways in Taiwan population (HC Vs. TB)
MetaCyc Pathway ID	Abundant in group	Details	Synonyms	Primary-Products
ANAEROFRUCAT-PWY	HC	homolactic fermentation	anaerobic fructose catabolism // anaerobic fructose degradation // fructose fermentation to lactate // fructose fermentation to lactic acid
ASPASN-PWY	HC	superpathway of L-aspartate and L-asparagine biosynthesis	Interconversion of L-aspartate and L-asparagine
PWY-7199	HC	pyrimidine deoxyribonucleosides salvage		dCMP // dTMP
PWY0-1261	HC	peptidoglycan recycling I	1,6-anhydro-N-acetylmuramic acid recycling I // cell wall recycling I // anhydromuropeptides recycling I	UDP-MurNAc-L-Ala-&gamma;-D-Glu-<i>meso</i>-DAP
PWY-4984	TB	urea cycle	Krebs ornithine cycle // Krebs-Henseleit cycle	urea
PWY-5022	TB	4-aminobutanoate degradation V	GABA degradation // 4-aminobutyrate degradation V // 4-aminobutanoic acid degradation V	butanoate // acetate // ammonium
PWY-6608	TB	guanosine nucleotides degradation III		urate
GLYCOLYSIS-E-D	TB	superpathway of glycolysis and the Entner-Doudoroff pathway
GLUTORN-PWY	TB	L-ornithine biosynthesis I		L-ornithine
PWY-5178	TB	toluene degradation IV (aerobic) (via catechol)
PWY-3781	TB	aerobic respiration I (cytochrome c)
PWY-5971	TB	palmitate biosynthesis II (type II fatty acid synthase)	palmitate biosynthesis II (bacteria and plant cytoplasm)
PWY-7371	HC	5,8-dihydroxy-2-naphthoate biosynthesis II	modified futalosine pathway // 1,4-dihydroxy-6-naphthoate biosynthesis II
		The details of predicted bacterial metabolic pathways between HC & TB in Taiwan Population. HC: Healthy control; TB: PTB patients before initiation of antitubercular therapy
