# Supplementary material for: Exploring gut microbiota and its predicted functions in pulmonary tuberculosis: A multi-regional study using public 16S datasets
Source: PLoS One. 2025 Nov 13;20(11):e0336337. doi: 10.1371/journal.pone.0336337 (PMC12614512; doi:10.1371/journal.pone.0336337)
Supplement: Supporting information Files 4 — (XLSX) [file pone.0336337.s004.xlsx]

## Sheet: Supplementary table 7
		Supplementary table 7: Descriptions of the predicted abundant metabolic pathways in West African population (HC Vs. TB)
MetaCyc Pathway ID	Abundant in group	Details	Synonyms	Primary-Products
GLUCUROCAT-PWY	TB	superpathway of &beta;-D-glucuronosides degradation	D-glucuronate catabolism // D-glucuronate degradation // glucuronic acid degradation // glucuronate degradation // beta-D-glucuronide degradation
FUC-RHAMCAT-PWY	TB	superpathway of fucose and rhamnose degradation	fucose and rhamnose catabolism
PWY-4984	TB	urea cycle	Krebs ornithine cycle // Krebs-Henseleit cycle	urea
RIBOSYN2-PWY	HC	flavin biosynthesis I (bacteria and plants)	riboflavin, FMN and FAD biosynthesis // vitamin B2 biosynthesis	riboflavin // FMN // FAD
FUCCAT-PWY	TB	L-fucose degradation I	L-fucose catabolism	(<i>S</i>)-lactaldehyde // glycerone phosphate
GALACT-GLUCUROCAT-PWY	TB	superpathway of hexuronide and hexuronate degradation	galacturonate and glucuronate catabolism // superpathway of galacturonate and glucuronate degradation
PWY-6703	HC	preQ<sub>0</sub> biosynthesis	deazapurine biosynthesis // 7-cyano-7-deazaguanine biosynthesis // 7-cyano-7-carbaguanine biosynthesis
PWY-7111	TB	pyruvate fermentation to isobutanol (engineered)	isobutanol biosynthesis // pyruvic acid fermentation to isobutanol (engineered)	CO<SUB>2</SUB> // isobutanol
FERMENTATION-PWY	TB	mixed acid fermentation	fermentation	(<i>R</i>)-lactate // H<SUB>2</SUB> // CO<SUB>2</SUB> // ethanol // acetate // succinate // 2-oxoglutarate
GLUCARGALACTSUPER-PWY	TB	superpathway of D-glucarate and D-galactarate degradation	D-glucarate and D-galactarate catabolism super-pathway // aldarate catabolism
GALACTARDEG-PWY	TB	D-galactarate degradation I	D-galactarate catabolism	2-phospho-D-glycerate
GLUCARDEG-PWY	TB	<i>D</i>-glucarate degradation I	D-glucarate catabolism	2-phospho-D-glycerate // pyruvate // tartronate semialdehyde
GLCMANNANAUT-PWY	TB	superpathway of <i>N</i>-acetylglucosamine, <i>N</i>-acetylmannosamine and <i>N</i>-acetylneuraminate degradation	N-acetylglucosamine, N-acetylmannosamine and N-acetylneuraminic acid dissimilation
P163-PWY	TB	L-lysine fermentation to acetate and butanoate	3-keto-5-aminohexanoate pathway // L-lysine fermentation to acetate and butyrate // L-lysine fermentation to acetic acid and butanoic acid	acetate // butanoate // ammonium
PWY-6628	HC	superpathway of L-phenylalanine biosynthesis		L-phenylalanine
PWY-6630	HC	superpathway of L-tyrosine biosynthesis		L-tyrosine
P161-PWY	TB	acetylene degradation (anaerobic)	acetylene fermentation	ethanol // acetate
PWY-7315	TB	dTDP-<i>N</i>-acetylthomosamine biosynthesis	dTDP-4-acetamido-alpha-D-fucose biosynthesis // dTDP-4-acetamido-4,6-dideoxy-alpha-D-galactose biosynthesis	dTDP-4-acetamido-&alpha;-D-fucose
THISYN-PWY	HC	superpathway of thiamine diphosphate biosynthesis I	superpathway of thiamine diphosphate biosynthesis (E .coli) // superpathway of vitamin B1 biosynthesis (E .coli)	thiamine diphosphate
COLANSYN-PWY	HC	colanic acid building blocks biosynthesis		UDP-&alpha;-D-glucose // UDP-&alpha;-D-glucuronate // UDP-&alpha;-D-galactose // GDP-&beta;-L-fucose
COA-PWY	HC	coenzyme A biosynthesis I (bacteria)	CoA biosynthesis	coenzyme A
PWY-7539	HC	6-hydroxymethyl-dihydropterin diphosphate biosynthesis III (Chlamydia)		(7,8-dihydropterin-6-yl)methyl diphosphate
PWY-7013	TB	(<i>S</i>)-propane-1,2-diol degradation	propylene glycol degradation // L-1,2-propanediol degradation	propanoate // propan-1-ol
PWY-5304	HC	superpathway of sulfur oxidation (<i>Acidianus ambivalens</i>)
PWY-6147	HC	6-hydroxymethyl-dihydropterin diphosphate biosynthesis I		(7,8-dihydropterin-6-yl)methyl diphosphate
PWY-621	TB	sucrose degradation III (sucrose invertase)	sucrose mobilization	&beta;-D-fructofuranose 6-phosphate
ARG+POLYAMINE-SYN	HC	superpathway of arginine and polyamine biosynthesis
PWY0-1297	TB	superpathway of purine deoxyribonucleosides degradation
P124-PWY	TB	Bifidobacterium shunt	Bifidum fermentation // Bifidum pathway // fructose 6-phosphate pathway // Bifidum shunt // glucose fermentation to lactate (Bifidobacteria) // glucose fermentation to lactic acid (Bifidobacteria)	(<i>S</i>)-lactate // acetyl phosphate // acetate
PANTOSYN-PWY	HC	superpathway of coenzyme A biosynthesis I (bacteria)
TRPSYN-PWY	HC	L-tryptophan biosynthesis		L-tryptophan
PWY-6467	HC	Kdo transfer to lipid IV<sub>A</sub> (<i>Chlamydia</i>)
PYRIDNUCSAL-PWY	HC	NAD salvage pathway I (PNC VI cycle)	pyridine nucleotide cycling // nicotinamide adenine dinucleotide salvage	NAD<sup>+</sup>
PWY-5384	TB	sucrose degradation IV (sucrose phosphorylase)		&beta;-D-fructofuranose 6-phosphate
POLYISOPRENSYN-PWY	HC	polyisoprenoid biosynthesis (<i>E. coli</i>)
PWY0-1296	TB	purine ribonucleosides degradation		D-ribose 5-phosphate
NAGLIPASYN-PWY	HC	lipid IV<sub>A</sub> biosynthesis (<i>E. coli</i>)	lipid-A-precursor biosynthesis (E. coli)
PENTOSE-P-PWY	TB	pentose phosphate pathway	pentose shunt // hexose monophosphate shunt // phosphogluconate pathway // superpathway of oxidative and non-oxidative branches of pentose phosphate pathway // HMP shunt
P23-PWY	HC	reductive TCA cycle I	reductive tricarboxylic acid cycle // reductive tricarboxylic acid pathway // reductive citric acid cycle // reverse citric acid cycle // carbon fixation // CO2 fixation // reductive carboxylic acid cycle
PWY-6123	HC	inosine-5'-phosphate biosynthesis I	IMP biosynthesis I	IMP
PWY-6396	TB	superpathway of 2,3-butanediol biosynthesis	butylene glycol fermentation // butanediol fermentation
FOLSYN-PWY	HC	superpathway of tetrahydrofolate biosynthesis and salvage
PWY-6700	HC	queuosine biosynthesis I (<i>de novo</i>)
PWY0-1241	HC	ADP-L-<i>glycero</i>-&beta;-D-<i>manno</i>-heptose biosynthesis		ADP-L-glycero-&beta;-D-<I>manno</I>-heptose
P122-PWY	TB	heterolactic fermentation	lactate heterofermentation // glucose fermentation to lactate // phosphoketolase pathway // lactic acid heterofermentation // glucose fermentation to lactic acid	CO<SUB>2</SUB> // ethanol // (<i>R</i>)-lactate // (<i>S</i>)-lactate
THRESYN-PWY	HC	superpathway of L-threonine biosynthesis		L-threonine
		The details of predicted bacterial metabolic pathways between HC & TB in West African Population. HC: Healthy control; TB: PTB patients before initiation of antitubercular therapy

## Sheet: Supplementary table 8
		Supplementary table 8: Descriptions of the predicted abundant metabolic pathways in West African population (HC Vs. TB2M)
MetaCyc Pathway ID	Abundant in group	Details	Synonyms	Primary-Products
PWY-7222	TB2M	guanosine deoxyribonucleotides <i>de novo</i> biosynthesis II		dGTP
PWY-7220	TB2M	adenosine deoxyribonucleotides <i>de novo</i> biosynthesis II		dATP
PWY-6749	TB2M	CMP-legionaminate biosynthesis I	CMP-legionaminic acid biosynthesis I // 5,7-diacetamido-3,5,7,9-tetradeoxy-D-glycero-D-galacto-nonulosonic acid biosynthesis I // CMP-N, N-diacetyllegionaminate biosynthesis I	CMP-<i>N</i>,<i>N</i>'-diacetyllegionaminate
PWY-5384	TB2M	sucrose degradation IV (sucrose phosphorylase)		&beta;-D-fructofuranose 6-phosphate
PWY-7229	TB2M	superpathway of adenosine nucleotides <i>de novo</i> biosynthesis I
PWY-6737	TB2M	starch degradation V		D-glucopyranose 6-phosphate // D-glucopyranose
PWY0-1296	TB2M	purine ribonucleosides degradation		D-ribose 5-phosphate
ANAGLYCOLYSIS-PWY	TB2M	glycolysis III (from glucose)	anaerobic glycolysis // Embden-Meyerhof-Parnas pathway // EMP pathway // glycolysis III (glucokinase)	pyruvate
PWY490-3	TB2M	nitrate reduction VI (assimilatory)	nitrate assimilation	L-glutamate // L-glutamine
PWY0-1297	TB2M	superpathway of purine deoxyribonucleosides degradation
PWY-5345	HC	superpathway of L-methionine biosynthesis (by sulfhydrylation)		L-methionine
PWY-6126	TB2M	superpathway of adenosine nucleotides <i>de novo</i> biosynthesis II
PRPP-PWY	HC	superpathway of histidine, purine, and pyrimidine biosynthesis
PWY-621	TB2M	sucrose degradation III (sucrose invertase)	sucrose mobilization	&beta;-D-fructofuranose 6-phosphate
PWY-7111	TB2M	pyruvate fermentation to isobutanol (engineered)	isobutanol biosynthesis // pyruvic acid fermentation to isobutanol (engineered)	CO<SUB>2</SUB> // isobutanol
PWY0-1298	TB2M	superpathway of pyrimidine deoxyribonucleosides degradation
PWY-6121	TB2M	5-aminoimidazole ribonucleotide biosynthesis I		5-amino-1-(5-phospho-&beta;-D-ribosyl)imidazole
PWY-5154	HC	L-arginine biosynthesis III (via <i>N</i>-acetyl-L-citrulline)		L-arginine
COBALSYN-PWY	TB2M	superpathway of adenosylcobalamin salvage from cobinamide I		adenosylcobalamin
PWY-2942	TB2M	L-lysine biosynthesis III		L-lysine
PWY-6122	TB2M	5-aminoimidazole ribonucleotide biosynthesis II		5-amino-1-(5-phospho-&beta;-D-ribosyl)imidazole
PWY-6277	TB2M	superpathway of 5-aminoimidazole ribonucleotide biosynthesis
ARG+POLYAMINE-SYN	HC	superpathway of arginine and polyamine biosynthesis
PWY-7221	TB2M	guanosine ribonucleotides <i>de novo</i> biosynthesis		GTP
PWY-5100	TB2M	pyruvate fermentation to acetate and lactate II	pyruvic acid fermentation to acetic acid and lactic acid II	(<i>S</i>)-lactate // CO<SUB>2</SUB> // acetate
PWY-5509	TB2M	adenosylcobalamin biosynthesis from adenosylcobinamide-GDP I		adenosylcobalamin
PWY-6590	HC	superpathway of <i>Clostridium acetobutylicum</i> acidogenic fermentation	acetobutylicum acidogenic fermentation	CO<SUB>2</SUB> // acetate // butanoate
PWY-6269	TB2M	superpathway of adenosylcobalamin salvage from cobinamide II		adenosylcobalamin
PWY-7211	HC	superpathway of pyrimidine deoxyribonucleotides <i>de novo</i> biosynthesis
CENTFERM-PWY	HC	pyruvate fermentation to butanoate	central fermentation pathway // acetobutylicum fermentation // pyruvate fermentation to butyrate // pyruvic acid fermentation to butanoic acid	CO<SUB>2</SUB> // butanoate
THISYN-PWY	HC	superpathway of thiamine diphosphate biosynthesis I	superpathway of thiamine diphosphate biosynthesis (E .coli) // superpathway of vitamin B1 biosynthesis (E .coli)	thiamine diphosphate
PWY-6317	TB2M	D-galactose degradation I (Leloir pathway)	Leloir pathway	D-glucopyranose 6-phosphate
P161-PWY	TB2M	acetylene degradation (anaerobic)	acetylene fermentation	ethanol // acetate
NONOXIPENT-PWY	TB2M	pentose phosphate pathway (non-oxidative branch) I
P163-PWY	TB2M	L-lysine fermentation to acetate and butanoate	3-keto-5-aminohexanoate pathway // L-lysine fermentation to acetate and butyrate // L-lysine fermentation to acetic acid and butanoic acid	acetate // butanoate // ammonium
PWY-7013	TB2M	(<i>S</i>)-propane-1,2-diol degradation	propylene glycol degradation // L-1,2-propanediol degradation	propanoate // propan-1-ol
PWY0-1533	HC	methylphosphonate degradation I	carbon-phosphorus lyase pathway	&alpha;-D-ribose 1,5-bisphosphate
PWY-7315	HC	dTDP-<i>N</i>-acetylthomosamine biosynthesis	dTDP-4-acetamido-alpha-D-fucose biosynthesis // dTDP-4-acetamido-4,6-dideoxy-alpha-D-galactose biosynthesis	dTDP-4-acetamido-&alpha;-D-fucose
PWY-5686	TB2M	UMP biosynthesis I	uridine-5'-phosphate biosynthesis I // de novo biosynthesis of uridine-5'-phosphate I // de novo biosynthesis of uridine-5'-monophosphate I	UMP
TRNA-CHARGING-PWY	TB2M	tRNA charging
PWY-6385	TB2M	peptidoglycan biosynthesis III (mycobacteria)
GLYCOLYSIS-E-D	HC	superpathway of glycolysis and the Entner-Doudoroff pathway
PWY-6471	TB2M	peptidoglycan biosynthesis IV (<i>Enterococcus faecium</i>)
PWY-6387	TB2M	UDP-<i>N</i>-acetylmuramoyl-pentapeptide biosynthesis I (<i>meso</i>-diaminopimelate containing)
PWY-7199	TB2M	pyrimidine deoxyribonucleosides salvage		dCMP // dTMP
PWY-5910	TB2M	superpathway of geranylgeranyldiphosphate biosynthesis I (via mevalonate)	GGPP biosynthesis
PEPTIDOGLYCANSYN-PWY	TB2M	peptidoglycan biosynthesis I (<I>meso</I>-diaminopimelate containing)
PWY-922	TB2M	mevalonate pathway I (eukaryotes and bacteria)	isoprenoid pathway // MVA pathway // isopentenyl diphosphate biosynthesis // dimethylallyl diphosphate biosynthesis
GLUCARGALACTSUPER-PWY	TB2M	superpathway of D-glucarate and D-galactarate degradation	D-glucarate and D-galactarate catabolism super-pathway // aldarate catabolism
GALACTARDEG-PWY	TB2M	D-galactarate degradation I	D-galactarate catabolism	2-phospho-D-glycerate
PWY-6151	TB2M	<i>S</i>-adenosyl-L-methionine salvage I	SAM cycle // activated methyl cycle // AMC // S-adenosyl-L-methionine cycle I	<i>S</i>-adenosyl-L-methionine
CALVIN-PWY	TB2M	Calvin-Benson-Bassham cycle	photosynthetic dark reactions // photosynthetic CO2 fixation // reductive pentose phosphate pathway // Calvin cycle // photosynthesis - dark reaction // carbon fixation // Calvin-Benson cycle	glycerone phosphate // D-glyceraldehyde 3-phosphate
PWY0-1319	TB2M	CDP-diacylglycerol biosynthesis II
PWY-5667	TB2M	CDP-diacylglycerol biosynthesis I	CDP-diacylglycerol biosynthesis
P23-PWY	HC	reductive TCA cycle I	reductive tricarboxylic acid cycle // reductive tricarboxylic acid pathway // reductive citric acid cycle // reverse citric acid cycle // carbon fixation // CO2 fixation // reductive carboxylic acid cycle
PWY-5918	HC	superpathway of heme <i>b</i> biosynthesis from glutamate		protoheme
PWY-5920	HC	superpathway of heme <i>b</i> biosynthesis from glycine		protoheme
TRPSYN-PWY	HC	L-tryptophan biosynthesis		L-tryptophan
PWY-6386	TB2M	UDP-<i>N</i>-acetylmuramoyl-pentapeptide biosynthesis II (lysine-containing)
PWY-6165	TB2M	chorismate biosynthesis II (archaea)		chorismate
PWY-5840	HC	superpathway of menaquinol-7 biosynthesis	vitamin K2 biosynthesis // superpathway of menaquinone-7 biosynthesis
PWY-5838	HC	superpathway of menaquinol-8 biosynthesis I	vitamin K2 biosynthesis I // superpathway of menaquinone-8 biosynthesis I
PWY-5850	HC	superpathway of menaquinol-6 biosynthesis	superpathway of menaquinone-6 biosynthesis
PWY-5845	HC	superpathway of menaquinol-9 biosynthesis	vitamin K2 biosynthesis // superpathway of menaquinone-9 biosynthesis
PWY-5896	HC	superpathway of menaquinol-10 biosynthesis	vitamin K2 biosynthesis // superpathway of menaquinone-10 biosynthesis
PWY-6470	TB2M	peptidoglycan biosynthesis V (&beta;-lactam resistance)	penicillin resistance // beta-lactam resistance
PWY-5898	HC	superpathway of menaquinol-12 biosynthesis	vitamin K2 biosynthesis // superpathway of menaquinone-12 biosynthesis
PWY-5899	HC	superpathway of menaquinol-13 biosynthesis	vitamin K2 biosynthesis // superpathway of menaquinone-13 biosynthesis
PWY-5897	HC	superpathway of menaquinol-11 biosynthesis	vitamin K2 biosynthesis // superpathway of menaquinone-11 biosynthesis
PWY-7219	TB2M	adenosine ribonucleotides <i>de novo</i> biosynthesis		ADP
GLYCOLYSIS-E-D	TB2M	superpathway of glycolysis and the Entner-Doudoroff pathway
VALSYN-PWY	TB2M	L-valine biosynthesis		L-valine
ILEUSYN-PWY	TB2M	L-isoleucine biosynthesis I (from threonine)		L-isoleucine
PWY-6969	HC	TCA cycle V (2-oxoglutarate synthase)	citric acid cycle // tricarboxylic acid cycle // Szent-Gyorgyi-Krebs cycle // Krebs cycle // TCA cycle V (2-oxoglutarate:ferredoxin oxidoreductase) // reversed TCA cycle
GLUTORN-PWY	HC	L-ornithine biosynthesis I		L-ornithine
TCA	HC	TCA cycle I (prokaryotic)	tricarboxylic acid cycle // citric acid cycle // Krebs cycle // Szent-Gyorgyi-Krebs cycle
PWY-2941	TB2M	L-lysine biosynthesis II		L-lysine
PWY-5121	TB2M	superpathway of geranylgeranyl diphosphate biosynthesis II (via MEP)	GGPP biosynthesis II (plastidic)
	The details of predicted bacterial metabolic pathways between HC & TB2M in West African Population. HC: Healthy control; TB2M: PTB patients at two months of antitubercular therapy

## Sheet: Supplementary table 9
		Supplementary table 9: Descriptions of the predicted abundant metabolic pathways in West African population (TB Vs. TB2M)
MetaCyc Pathway ID	Abundant in group	Details	Synonyms	Primary-Products
PWY-5345	TB	superpathway of L-methionine biosynthesis (by sulfhydrylation)		L-methionine
FERMENTATION-PWY	TB	mixed acid fermentation	fermentation	(<i>R</i>)-lactate // H<SUB>2</SUB> // CO<SUB>2</SUB> // ethanol // acetate // succinate // 2-oxoglutarate
PWY-5177	TB	glutaryl-CoA degradation		acetyl-CoA
PWY-7315	TB	dTDP-N-acetylthomosamine biosynthesis	dTDP-4-acetamido-alpha-D-fucose biosynthesis // dTDP-4-acetamido-4,6-dideoxy-alpha-D-galactose biosynthesis	dTDP-4-acetamido-&alpha;-D-fucose
PWY-6123	TB2M	inosine-5'-phosphate biosynthesis I	IMP biosynthesis I	IMP
PYRIDNUCSAL-PWY	TB2M	NAD salvage pathway I (PNC VI cycle)	pyridine nucleotide cycling // nicotinamide adenine dinucleotide salvage	NAD<sup>+</sup>
PWY-6590	TB	superpathway of Clostridium acetobutylicum acidogenic fermentation	acetobutylicum acidogenic fermentation	CO<SUB>2</SUB> // acetate // butanoate
CALVIN-PWY	TB2M	Calvin-Benson-Bassham cycle	photosynthetic dark reactions // photosynthetic CO2 fixation // reductive pentose phosphate pathway // Calvin cycle // photosynthesis - dark reaction // carbon fixation // Calvin-Benson cycle	glycerone phosphate // D-glyceraldehyde 3-phosphate
CENTFERM-PWY	TB	pyruvate fermentation to butanoate	central fermentation pathway // acetobutylicum fermentation // pyruvate fermentation to butyrate // pyruvic acid fermentation to butanoic acid	CO<SUB>2</SUB> // butanoate
COBALSYN-PWY	TB2M	superpathway of adenosylcobalamin salvage from cobinamide I		adenosylcobalamin
PWY-7211	TB	superpathway of pyrimidine deoxyribonucleotides de novo biosynthesis
PWY0-1533	TB	methylphosphonate degradation I	carbon-phosphorus lyase pathway	&alpha;-D-ribose 1,5-bisphosphate
PWY-7221	TB2M	guanosine ribonucleotides de novo biosynthesis		GTP
PWY-6126	TB2M	superpathway of adenosine nucleotides de novo biosynthesis II
PWY-7229	TB2M	superpathway of adenosine nucleotides de novo biosynthesis I
PWY-6269	TB2M	superpathway of adenosylcobalamin salvage from cobinamide II		adenosylcobalamin
PWY-5509	TB2M	adenosylcobalamin biosynthesis from adenosylcobinamide-GDP I		adenosylcobalamin
PWY-5705	TB	allantoin degradation to glyoxylate III
PWY-6165	TB	chorismate biosynthesis II (archaea)		chorismate
TRNA-CHARGING-PWY	TB2M	tRNA charging
PWY-6641	TB	superpathway of sulfolactate degradation	bifurcated pathway of 3-sulfolactate degradation
PWY-6385	TB2M	peptidoglycan biosynthesis III (mycobacteria)
PWY-7210	TB	pyrimidine deoxyribonucleotides biosynthesis from CTP		dTTP // dCTP
PWY-7198	TB	pyrimidine deoxyribonucleotides de novo biosynthesis IV		dTTP
PWY-5121	TB2M	superpathway of geranylgeranyl diphosphate biosynthesis II (via MEP)	GGPP biosynthesis II (plastidic)
PWY-7392	TB	taxadiene biosynthesis (engineered)
PWY-5856	TB	ubiquinol-9 biosynthesis (early decarboxylation)	Q9 biosynthesis // ubiquinone-9 biosynthesis (prokaryotic) // ubiquinol-9 biosynthesis (prokaryotic)	an electron-transfer quinol // a ubiquinol // a ubiquinone // an electron-transfer quinone
PWY-5857	TB	ubiquinol-10 biosynthesis (early decarboxylation)	Q10 biosynthesis // ubiquinone-10 biosynthesis (prokaryotic) // ubiquinol-10 biosynthesis (prokaryotic)	an electron-transfer quinol // a ubiquinol // a ubiquinone // an electron-transfer quinone
PWY-5855	TB	ubiquinol-7 biosynthesis (early decarboxylation)	ubiquinone-7 biosynthesis (prokaryotic) // ubiquinol-7 biosynthesis (prokaryotic)	an electron-transfer quinol // a ubiquinol // a ubiquinone // an electron-transfer quinone
PWY-6708	TB	ubiquinol-8 biosynthesis (early decarboxylation)	ubiquinone-8 biosynthesis (prokaryotic) // ubiquinol-8 biosynthesis (prokaryotic)	an electron-transfer quinol // a ubiquinol // a ubiquinone // an electron-transfer quinone
UBISYN-PWY	TB	superpathway of ubiquinol-8 biosynthesis (early decarboxylation)	superpathway of ubiquinone-8 biosynthesis (prokaryotic) // superpathway of ubiquinol-8 biosynthesis (prokaryotic)
PWY-6386	TB2M	UDP-<i>N</i>-acetylmuramoyl-pentapeptide biosynthesis II (lysine-containing)
P105-PWY	TB	TCA cycle IV (2-oxoglutarate decarboxylase)	citric acid cycle // tricarboxylic acid cycle // Szent-Gyorgyi-Krebs cycle // Krebs cycle
PEPTIDOGLYCANSYN-PWY	TB2M	peptidoglycan biosynthesis I (<I>meso</I>-diaminopimelate containing)
ALL-CHORISMATE-PWY	TB	superpathway of chorismate metabolism
SER-GLYSYN-PWY	TB2M	superpathway of L-serine and glycine biosynthesis I
PWY-7219	TB2M	adenosine ribonucleotides <i>de novo</i> biosynthesis		ADP
NONMEVIPP-PWY	TB2M	methylerythritol phosphate pathway I	nonmevalonate isopentenyl diphosphate biosynthesis // methylerythritol phosphate degradation // MEP degradation // deoxyxylulose phosphate pathway // DOXP pathway // Rohmer pathway // isopentenyl diphosphate biosynthesis -- mevalonate-independent // nonmevalonate isoprenoid pathway // MEP pathway
PWY-7560	TB2M	methylerythritol phosphate pathway II	nonmevalonate isopentenyl diphosphate biosynthesis // methylerythritol phosphate degradation // MEP degradation // deoxyxylulose phosphate pathway // DOXP pathway // Rohmer pathway // isopentenyl diphosphate biosynthesis -- mevalonate-independent // nonmevalonate isoprenoid pathway // MEP pathway
GALACT-GLUCUROCAT-PWY	TB	superpathway of hexuronide and hexuronate degradation	galacturonate and glucuronate catabolism // superpathway of galacturonate and glucuronate degradation
GLUCUROCAT-PWY	TB	superpathway of &beta;-D-glucuronosides degradation	D-glucuronate catabolism // D-glucuronate degradation // glucuronic acid degradation // glucuronate degradation // beta-D-glucuronide degradation
P122-PWY	TB	heterolactic fermentation	lactate heterofermentation // glucose fermentation to lactate // phosphoketolase pathway // lactic acid heterofermentation // glucose fermentation to lactic acid	CO<SUB>2</SUB> // ethanol // (<i>R</i>)-lactate // (<i>S</i>)-lactate
GLUCONEO-PWY	TB2M	gluconeogenesis I		D-glucopyranose 6-phosphate
PWY-6737	TB2M	starch degradation V		D-glucopyranose 6-phosphate // D-glucopyranose
PPGPPMET-PWY	TB	ppGpp metabolism	guanosine 3'-diphosphate 5'-diphosphate biosynthesis // ppGpp biosynthesis
RUMP-PWY	TB	formaldehyde oxidation I	dissimilatory RUMP cycle
PWY-6749	TB2M	CMP-legionaminate biosynthesis I	CMP-legionaminic acid biosynthesis I // 5,7-diacetamido-3,5,7,9-tetradeoxy-D-glycero-D-galacto-nonulosonic acid biosynthesis I // CMP-N, N-diacetyllegionaminate biosynthesis I	CMP-<i>N</i>,<i>N</i>'-diacetyllegionaminate
PWY-4984	TB	urea cycle	Krebs ornithine cycle // Krebs-Henseleit cycle	urea
PWY-5686	TB2M	UMP biosynthesis I	uridine-5'-phosphate biosynthesis I // de novo biosynthesis of uridine-5'-phosphate I // de novo biosynthesis of uridine-5'-monophosphate I	UMP
COA-PWY	TB2M	coenzyme A biosynthesis I (bacteria)	CoA biosynthesis	coenzyme A
PWY-6121	TB2M	5-aminoimidazole ribonucleotide biosynthesis I		5-amino-1-(5-phospho-&beta;-D-ribosyl)imidazole
REDCITCYC	TB	TCA cycle VI (Helicobacter)	Krebs cycle // tricarboxylic acid cycle // TCA cycle // citric acid cycle
PWY-6588	TB	pyruvate fermentation to acetone	acetone fermentation // pyruvic acid fermentation to acetone	CO<SUB>2</SUB> // acetone
PRPP-PWY	TB	superpathway of histidine, purine, and pyrimidine biosynthesis
PWY-6387	TB2M	UDP-<i>N</i>-acetylmuramoyl-pentapeptide biosynthesis I (<i>meso</i>-diaminopimelate containing)
PWY-7199	TB2M	pyrimidine deoxyribonucleosides salvage		dCMP // dTMP
PWY-2942	TB2M	L-lysine biosynthesis III		L-lysine
GLYCOLYSIS-TCA-GLYOX-BYPASS	TB	superpathway of glycolysis, pyruvate dehydrogenase, TCA, and glyoxylate bypass
FAO-PWY	TB	fatty acid &beta;-oxidation I (generic)		acetyl-CoA
PWY-7208	TB2M	superpathway of pyrimidine nucleobases salvage
GLUTORN-PWY	TB	L-ornithine biosynthesis I		L-ornithine
PWY-5850	TB	superpathway of menaquinol-6 biosynthesis	superpathway of menaquinone-6 biosynthesis
PWY-5845	TB	superpathway of menaquinol-9 biosynthesis	vitamin K2 biosynthesis // superpathway of menaquinone-9 biosynthesis
PWY-5896	TB	superpathway of menaquinol-10 biosynthesis	vitamin K2 biosynthesis // superpathway of menaquinone-10 biosynthesis
PWY-6562	TB	norspermidine biosynthesis	sym-norspermidine biosynthesis
P261-PWY	TB	coenzyme M biosynthesis I	CoM biosythesis // 2-mercaptoethanesulfonic acid biosynthesis
NAD-BIOSYNTHESIS-II	TB	NAD salvage pathway III (to nicotinamide riboside)	nicotinamide adenine dinucleotide salvage
PWY-6383	TB	mono-<i>trans</i>, poly-<i>cis</i> decaprenyl phosphate biosynthesis
SALVADEHYPOX-PWY	TB	adenosine nucleotides degradation II	purine ribonucleotide/ribonucleoside metabolism	urate
PWY-6151	TB2M	<i>S</i>-adenosyl-L-methionine salvage I	SAM cycle // activated methyl cycle // AMC // S-adenosyl-L-methionine cycle I	<i>S</i>-adenosyl-L-methionine
METH-ACETATE-PWY	TB	methanogenesis from acetate	aceticlastic pathway // aceticlastic methanogenesis // acetoclastic methanogenesis // methanogenesis from acetic acid
TCA-GLYOX-BYPASS	TB	superpathway of glyoxylate bypass and TCA
PWY-6148	TB	tetrahydromethanopterin biosynthesis	H4MPT biosynthesis
PWY-5862	TB	superpathway of demethylmenaquinol-9 biosynthesis	superpathway of demethylmenaquinone-9 biosynthesis
PWY-5860	TB	superpathway of demethylmenaquinol-6 biosynthesis I	superpathway of demethylmenaquinone-6 biosynthesis
PWY-6703	TB2M	preQ<sub>0</sub> biosynthesis	deazapurine biosynthesis // 7-cyano-7-deazaguanine biosynthesis // 7-cyano-7-carbaguanine biosynthesis
PWY-6167	TB	flavin biosynthesis II (archaea)		FAD // FMN // riboflavin
PWY-6174	TB	mevalonate pathway II (haloarchaea)	isoprenoid pathway // MVA pathway // isopentenyl diphosphate biosynthesis - mevalonate dependent
KDO-NAGLIPASYN-PWY	TB	superpathway of (Kdo)<SUB>2</SUB>-lipid A biosynthesis
GLYOXYLATE-BYPASS	TB	glyoxylate cycle	glyoxylate bypass // glyoxylate shunt
GLYCOL-GLYOXDEG-PWY	TB	superpathway of glycol metabolism and degradation
PWY-5863	TB	superpathway of phylloquinol biosynthesis	superpathway of phylloquinone biosynthesis
P241-PWY	TB	coenzyme B biosynthesis	7-mecaptoheptanoylthreonine phosphate biosynthesis // CoB biosynthesis
PWY-6654	TB	phosphopantothenate biosynthesis III (archaea)
METHANOGENESIS-PWY	TB	methanogenesis from H<SUB>2</SUB> and CO<SUB>2</SUB>
PWY-6349	TB	C<sub>20,20</sub> CDP-archaeol biosynthesis
PWY-6350	TB	archaetidylinositol biosynthesis
PWY-6141	TB	archaetidylserine and archaetidylethanolamine biosynthesis
PWY-7286	TB	7-(3-amino-3-carboxypropyl)-wyosine biosynthesis	yW-72 biosynthesis
PWY-5198	TB	factor 420 biosynthesis II (mycobacteria)	F420 biosynthesis II // coenzyme F420 biosynthesis II	oxidized factor 420-2 // a reduced factor 420 // a factor 420
PWY-7222	TB2M	guanosine deoxyribonucleotides <i>de novo</i> biosynthesis II		dGTP
PWY-7220	TB2M	adenosine deoxyribonucleotides <i>de novo</i> biosynthesis II		dATP
DENITRIFICATION-PWY	TB	nitrate reduction I (denitrification)	denitrification // nitrate respiration	N<sub>2</sub>
GLCMANNANAUT-PWY	TB	superpathway of <i>N</i>-acetylglucosamine, <i>N</i>-acetylmannosamine and <i>N</i>-acetylneuraminate degradation	N-acetylglucosamine, N-acetylmannosamine and N-acetylneuraminic acid dissimilation
		The details of predicted bacterial metabolic pathways between TB & TB2M in West African Population. TB: PTB patients before initiation of antitubercular therapy; TB2M: PTB patients at two months of antitubercular therapy
