# Supplementary material for: Exploring gut microbiota and its predicted functions in pulmonary tuberculosis: A multi-regional study using public 16S datasets
Source: PLoS One. 2025 Nov 13;20(11):e0336337. doi: 10.1371/journal.pone.0336337 (PMC12614512; doi:10.1371/journal.pone.0336337)
Supplement: Supporting information Files 5 — (XLSX) [file pone.0336337.s005.xlsx]

## Sheet: Suplementary table 10
		Suplementary table 10: Descriptions of the predicted abundant metabolic pathways in South African population (CC Vs. TB)
MetaCyc Pathway ID	Abundant in group	Details	Synonyms	Primary-Products
PWY-6892	CC	thiazole component of thiamine diphosphate biosynthesis I	(R,Z)-2-(2-carboxy-4-methylthiazol-5(2H)-ylidene)ethyl phosphate biosynthesis
PWY-5345	TB	superpathway of L-methionine biosynthesis (by sulfhydrylation)		L-methionine
NAD-BIOSYNTHESIS-II	TB	NAD salvage pathway III (to nicotinamide riboside)	nicotinamide adenine dinucleotide salvage
PWY-7392	TB	taxadiene biosynthesis (engineered)
1CMET2-PWY	CC	folate transformations III (<i>E. coli</i>)	N10-formyl-THF biosynthesis // N10-formyl-tetrahydrofolate biosynthesis	a 7,8-dihydrofolate // a 5-methyltetrahydrofolate // a 5,10-methylenetetrahydrofolate // a (6<i>S</i>)-5-formyltetrahydrofolate // a 5,10-methenyltetrahydrofolate // an <i>N</i><sup>10</sup>-formyltetrahydrofolate
PANTO-PWY	CC	phosphopantothenate biosynthesis I	vitamin B5 biosynthesis
P105-PWY	TB	TCA cycle IV (2-oxoglutarate decarboxylase)	citric acid cycle // tricarboxylic acid cycle // Szent-Gyorgyi-Krebs cycle // Krebs cycle
TRPSYN-PWY	CC	L-tryptophan biosynthesis		L-tryptophan
HEMESYN2-PWY	TB	heme <i>b</i> biosynthesis II (oxygen-independent)		heme <i>b</i> // ferriheme <i>b</i> // protoheme
GLUCOSE1PMETAB-PWY	TB	glucose and glucose-1-phosphate degradation		D-glucopyranose 6-phosphate // D-gluconate
PWY-6703	CC	preQ<sub>0</sub> biosynthesis	deazapurine biosynthesis // 7-cyano-7-deazaguanine biosynthesis // 7-cyano-7-carbaguanine biosynthesis
ALL-CHORISMATE-PWY	TB	superpathway of chorismate metabolism
PANTOSYN-PWY	CC	superpathway of coenzyme A biosynthesis I (bacteria)
PWY-5188	CC	uroporphyrinogen-III I (from glutamate)	tetrapyrrole biosynthesis I (from glutamate)
P122-PWY	TB	heterolactic fermentation	lactate heterofermentation // glucose fermentation to lactate // phosphoketolase pathway // lactic acid heterofermentation // glucose fermentation to lactic acid	CO<SUB>2</SUB> // ethanol // (<i>R</i>)-lactate // (<i>S</i>)-lactate
GLYCOLYSIS-E-D	TB	superpathway of glycolysis and the Entner-Doudoroff pathway
PWY-5189	CC	uroporphyrinogen-III II (from glycine)	tetrapyrrole biosynthesis II (from glycine)	uroporphyrinogen-III
GLYCOLYSIS-TCA-GLYOX-BYPASS	TB	superpathway of glycolysis, pyruvate dehydrogenase, TCA, and glyoxylate bypass
POLYAMINSYN3-PWY	CC	superpathway of polyamine biosynthesis II	polyamn
GLYOXYLATE-BYPASS	TB	glyoxylate cycle	glyoxylate bypass // glyoxylate shunt
PWY0-781	TB	aspartate superpathway
UBISYN-PWY	TB	superpathway of ubiquinol-8 biosynthesis (early decarboxylation)	superpathway of ubiquinone-8 biosynthesis (prokaryotic) // superpathway of ubiquinol-8 biosynthesis (prokaryotic)
PWY-7663	CC	gondoate biosynthesis (anaerobic)	cis-11-icosenoate biosynthesis // (11Z)-icos-11-enoate biosynthesis // (11Z)-icosenoate biosynthesis // gondoic acid biosynthesis // 11-eicosenoic acid biosynthesis
PWY-5856	TB	ubiquinol-9 biosynthesis (early decarboxylation)	Q9 biosynthesis // ubiquinone-9 biosynthesis (prokaryotic) // ubiquinol-9 biosynthesis (prokaryotic)	an electron-transfer quinol // a ubiquinol // a ubiquinone // an electron-transfer quinone
PWY-5857	TB	ubiquinol-10 biosynthesis (early decarboxylation)	Q10 biosynthesis // ubiquinone-10 biosynthesis (prokaryotic) // ubiquinol-10 biosynthesis (prokaryotic)	an electron-transfer quinol // a ubiquinol // a ubiquinone // an electron-transfer quinone
PWY-5855	TB	ubiquinol-7 biosynthesis (early decarboxylation)	ubiquinone-7 biosynthesis (prokaryotic) // ubiquinol-7 biosynthesis (prokaryotic)	an electron-transfer quinol // a ubiquinol // a ubiquinone // an electron-transfer quinone
PWY-6708	TB	ubiquinol-8 biosynthesis (early decarboxylation)	ubiquinone-8 biosynthesis (prokaryotic) // ubiquinol-8 biosynthesis (prokaryotic)	an electron-transfer quinol // a ubiquinol // a ubiquinone // an electron-transfer quinone
PYRIDNUCSYN-PWY	CC	NAD <i>de novo</i> biosynthesis I	nicotinamide adenine dinucleotide biosynthesis	NAD<sup>+</sup>
PWY-6628	CC	superpathway of L-phenylalanine biosynthesis		L-phenylalanine
GLYCOL-GLYOXDEG-PWY	TB	superpathway of glycol metabolism and degradation
TCA-GLYOX-BYPASS	TB	superpathway of glyoxylate bypass and TCA
HEME-BIOSYNTHESIS-II	TB	heme <i>b</i> biosynthesis I (aerobic)		heme <i>b</i> // ferriheme <i>b</i> // protoheme
PWY-7254	CC	TCA cycle VII (acetate-producers)	tricarboxylic acid cycle // citric acid cycle // Krebs cycle // Szent-Gyorgyi-Krebs cycle // TCA cycle VII (acetic acid-producers)
PWY-5304	CC	superpathway of sulfur oxidation (<i>Acidianus ambivalens</i>)
PWY-6630	CC	superpathway of L-tyrosine biosynthesis		L-tyrosine
PWY-6629	TB	superpathway of L-tryptophan biosynthesis		L-tryptophan
PWY0-162	CC	superpathway of pyrimidine ribonucleotides <i>de novo</i> biosynthesis	pyrimidine biosynthesis
PWY0-1415	TB	superpathway of heme b biosynthesis from uroporphyrinogen-III		protoheme
METHGLYUT-PWY	TB	superpathway of methylglyoxal degradation
P161-PWY	TB	acetylene degradation (anaerobic)	acetylene fermentation	ethanol // acetate
PWY-6147	CC	6-hydroxymethyl-dihydropterin diphosphate biosynthesis I		(7,8-dihydropterin-6-yl)methyl diphosphate
PWY-7196	CC	superpathway of pyrimidine ribonucleosides salvage
PYRIDNUCSAL-PWY	CC	NAD salvage pathway I (PNC VI cycle)	pyridine nucleotide cycling // nicotinamide adenine dinucleotide salvage	NAD<sup>+</sup>
ENTBACSYN-PWY	TB	enterobactin biosynthesis
PWY-7539	CC	6-hydroxymethyl-dihydropterin diphosphate biosynthesis III (Chlamydia)		(7,8-dihydropterin-6-yl)methyl diphosphate
PWY-181	CC	photorespiration I	C2 photorespiratory carbon oxidation cycle // PCO cycle	3-phospho-D-glycerate // L-serine
PWY-7332	TB	superpathway of UDP-<I>N</i>-acetylglucosamine-derived O-antigen building blocks biosynthesis
PWY-7003	CC	glycerol degradation to butanol		butan-1-ol // CO<SUB>2</SUB>
		The details of predicted bacterial metabolic pathways between CC & TB in South African Population. CC: Close contacts of PTB patients; TB: PTB patients before initiation of antitubercular therapy
